# Supplementary material for: Production of Terretonin N and Butyrolactone I by Thermophilic Aspergillus terreus TM8 Promoted Apoptosis and Cell Death in Human Prostate and Ovarian Cancer Cells
Source: Molecules. 2021 May 10;26(9):2816. doi: 10.3390/molecules26092816 (PMC8126039; doi:10.3390/molecules26092816)
Supplement: Supplementary file 1 [file molecules-26-02816-s001.zip]

Archive with 1 entries (1 files):
- molecules-1196416-supplementary.pdf
